# Supplementary material for: Purslane Ameliorates Inflammation and Oxidative Stress in Diabetes Mellitus: A Systematic Review
Source: Int J Mol Sci. 2024 Nov 15;25(22):12276. doi: 10.3390/ijms252212276 (PMC11595026; doi:10.3390/ijms252212276)
Supplement: Supplementary file 1 [file ijms-25-12276-s001.zip]

Archive with 1 entries (1 files):
- ijms-3273054-supplementary.pdf
